# Supplementary material for: Gene expression profiling for the diagnosis of multiple primary malignant tumors
Source: Cancer Cell Int. 2021 Jan 12;21:47. doi: 10.1186/s12935-021-01748-8 (PMC7846996; doi:10.1186/s12935-021-01748-8)
Supplement: Supplementary file 1 — Additional file 1: Table S1. List of 21 tumor types. [file 12935_2021_1748_MOESM1_ESM.xls]

## Sheet: Sheet1
Additional Table 1. List of 21 tumor types
Tumor types
Adrenal
Brain
Breast
Cervix
Colorectal
Endometrium
Gastroesophagus
Head and neck
Kidney
Liver
Lung
Melanoma
Mesothelioma
Neuroendocrine
Ovary
Pancreas
Prostate
Sarcoma
Testis
Thyroid
Urinary
